# Supplementary material for: Single and Combined Associations of Plasma and Urine Essential Trace Elements (Zn, Cu, Se, and Mn) with Cardiovascular Risk Factors in a Mediterranean Population
Source: Antioxidants (Basel). 2022 Oct 7;11(10):1991. doi: 10.3390/antiox11101991 (PMC9598127; doi:10.3390/antiox11101991)
Supplement: Supplementary file 1 [file antioxidants-11-01991-s001.zip]

Archive with 1 entries (1 files):
- antioxidants-1920958-supplementary-revision.pdf
